# Supplementary material for: Optimizing ChatGPT’s Interpretation and Reporting of Delirium Assessment Outcomes: Exploratory Study
Source: JMIR Form Res. 2024 Oct 1;8:e51383. doi: 10.2196/51383 (PMC11480687; doi:10.2196/51383)
Supplement: Multimedia Appendix 3 [file formative_v8i1e51383_app3.xlsx]

## Sheet: Vignettes 1-5
Supplemental Table: Contents of Each Vignette Used to Identiy Any Positive Sour Seven items
Vignette 1: Hypoactive Delirium	Sentence 1	Sentence 2	Sentence 3	Sentence 4	Sentence 5	Sentence 6	Sentence 7	Sentence 8	Sentence 9	Sentence 10	Sentence 11	Total Score
Expert 1												14
Expert 2												17
Expert 3												12
Expert 4												13
Expert 5												14
ChatGPT-3.5 Trial 1 (structured vignette)												15
ChatGPT-3.5 Trial 2 (structured vignette)*												12
ChatGPT-3.5 Trial 3 (structured vignette)												15
ChatGPT-3.5 Trial 4 (structured vignette)												15
ChatGPT-3.5 Trial 5 (structured vignette)												12
ChatGPT-4 Trial 1 (structured vignette)												15
ChatGPT-4 Trial 2 (structured vignette)												15
ChatGPT-4 Trial 3 (structured vignette)												15
ChatGPT-4 Trial 4 (structured vignette)												15
ChatGPT-4 Trial 5 (structured vignette)												15
* No sentence nubmers were provided in the ouput of this trial.
Vignette 2: Hyperactive Delirium	Sentence 1	Sentence 2	Sentence 3	Sentence 4	Sentence 5	Sentence 6	Sentence 7	Sentence 8	Sentence 9	Sentence 10	Total Score
Expert 1											15
Expert 2											12
Expert 3											15
Expert 4											15
Expert 5											15
ChatGPT-3.5 Trial 1 (structured vignette)											12
ChatGPT-3.5 Trial 2 (structured vignette)											12
ChatGPT-3.5 Trial 3 (structured vignette)											12
ChatGPT-3.5 Trial 4 (structured vignette)											12
ChatGPT-3.5 Trial 5 (structured vignette)											12
ChatGPT-4 Trial 1 (structured vignette)											15
ChatGPT-4 Trial 2 (structured vignette)											15
ChatGPT-4 Trial 3 (structured vignette)											15
ChatGPT-4 Trial 4 (structured vignette)											15		Sentence 5: "Whilst in hospital he was reported to be sleeping poorly at night but during the day he had been pleasant and cheerful, though tired."
ChatGPT-4 Trial 5 (structured vignette)											15
Vignette 3: Hypoactive Delirium Superimposed on Dementia	Sentence 1	Sentence 2	Sentence 3	Sentence 4	Sentence 5	Sentence 6	Sentence 7	Sentence 8	Sentence 9	Sentence 10	Sentence 11	Sentence 12	Sentence 13	Total Score
Expert 1														17
Expert 2														13
Expert 3														17
Expert 4														15
Expert 5														17
ChatGPT-3.5 Trial 1 (structured vignette)														12
ChatGPT-3.5 Trial 2 (structured vignette)														12
ChatGPT-3.5 Trial 3 (structured vignette)														12
ChatGPT-3.5 Trial 4 (structured vignette)														14
ChatGPT-3.5 Trial 5 (structured vignette)														12
ChatGPT-4 Trial 1 (structured vignette)														15
ChatGPT-4 Trial 2 (structured vignette)														13
ChatGPT-4 Trial 3 (structured vignette)														15
ChatGPT-4 Trial 4 (structured vignette)														17
ChatGPT-4 Trial 5 (structured vignette)														17
Vignette 4: Hyperactive Delirium Superimposed on Dementia	Sentence 1	Sentence 2	Sentence 3	Sentence 4	Sentence 5	Sentence 6	Sentence 7	Sentence 8	Sentence 9	Sentence 10	Sentence 11	Sentence 12	Total Score
Expert 1													12
Expert 2													12
Expert 3													15
Expert 4													12
Expert 5													15
ChatGPT-3.5 Trial 1 (structured vignette)													15		Sentence 7: "After his uneventful surgery he had some slight confusion and memory problems which were similar to his admission observations."
ChatGPT-3.5 Trial 2 (structured vignette)													12
ChatGPT-3.5 Trial 3 (structured vignette)													12
ChatGPT-3.5 Trial 4 (structured vignette)													12
ChatGPT-3.5 Trial 5 (structured vignette)													10
ChatGPT-4 Trial 1 (structured vignette)													15		Sentence 7: "After his uneventful surgery he had some slight confusion and memory problems which were similar to his admission observations."
ChatGPT-4 Trial 2 (structured vignette)													15
ChatGPT-4 Trial 3 (structured vignette)													15
ChatGPT-4 Trial 4 (structured vignette)													15
ChatGPT-4 Trial 5 (structured vignette)													15
Vignette 5: Dementia	Sentence 1	Sentence 2	Sentence 3	Sentence 4	Sentence 5	Sentence 6	Sentence 7	Sentence 8	Sentence 9	Sentence 10	Sentence 11	Sentence 12	Total Score
Expert 1													0
Expert 2													0
Expert 3													0
Expert 4													2
Expert 5													2
ChatGPT-3.5 Trial 1 (structured vignette)													2
ChatGPT-3.5 Trial 2 (structured vignette)													2
ChatGPT-3.5 Trial 3 (structured vignette)													2
ChatGPT-3.5 Trial 4 (structured vignette)													2
ChatGPT-3.5 Trial 5 (structured vignette)													2
ChatGPT-4 Trial 1 (structured vignette)													0
ChatGPT-4 Trial 2 (structured vignette)													0
ChatGPT-4 Trial 3 (structured vignette)													2
ChatGPT-4 Trial 4 (structured vignette)													2
ChatGPT-4 Trial 5 (structured vignette)													1
*Partial score was given, which was not as intended by the Sour Seven Questionnaire.

## Sheet: Vignette 1-item level
Supplemental Table: Contents of the Vignette 1 Used to Inform Each of the Positive Sour Seven Items
Vignette 1: Hypoactive Delirium	Sour Seven Item	Item Positive?	Sentence 1	Sentence 2	Sentence 3	Sentence 4	Sentence 5	Sentence 6	Sentence 7	Sentence 8	Sentence 9	Sentence 10	Sentence 11	Item Score	Total Score	Notes
Expert 1	1. Altered level of awareness to the environment in any way different than being normally awake.	Y												3
	2. Reduced attentiveness; inability to focus on you during the interaction.	Y												4
	3. Fluctuation in awareness and attentiveness, such as drifting in and out during an interaction or through the day.	N												0
	4. Disordered thinking; the response (whether verbal or action) is unrelated to the question or request.	Y												3
	5. Disorganized behavior; purposeless, irrational, under-responsive or over-responsive to requests.	Y												2
	6. Unexplained impaired eating or drinking (excluding appetite); unable to perform the actions to feed oneself.	Y												2
	7. Unexplained difficulty with mobility or movement.	N												0	14
Expert 2	1. Altered level of awareness to the environment in any way different than being normally awake.	Y												3
	2. Reduced attentiveness; inability to focus on you during the interaction.	Y												4
	3. Fluctuation in awareness and attentiveness, such as drifting in and out during an interaction or through the day.	Y												3
	4. Disordered thinking; the response (whether verbal or action) is unrelated to the question or request.	Y												3
	5. Disorganized behavior; purposeless, irrational, under-responsive or over-responsive to requests.	Y												2
	6. Unexplained impaired eating or drinking (excluding appetite); unable to perform the actions to feed oneself.	Y												2
	7. Unexplained difficulty with mobility or movement.	N												0	17
Expert 3	1. Altered level of awareness to the environment in any way different than being normally awake.	Y												3
	2. Reduced attentiveness; inability to focus on you during the interaction.	Y												4
	3. Fluctuation in awareness and attentiveness, such as drifting in and out during an interaction or through the day.	N												0
	4. Disordered thinking; the response (whether verbal or action) is unrelated to the question or request.	Y												3
	5. Disorganized behavior; purposeless, irrational, under-responsive or over-responsive to requests.	N												0
	6. Unexplained impaired eating or drinking (excluding appetite); unable to perform the actions to feed oneself.	Y												2
	7. Unexplained difficulty with mobility or movement.	N												0	12
Expert 4	1. Altered level of awareness to the environment in any way different than being normally awake.	Y												3
	2. Reduced attentiveness; inability to focus on you during the interaction.	N												0
	3. Fluctuation in awareness and attentiveness, such as drifting in and out during an interaction or through the day.	Y												3
	4. Disordered thinking; the response (whether verbal or action) is unrelated to the question or request.	Y												3
	5. Disorganized behavior; purposeless, irrational, under-responsive or over-responsive to requests.	Y												2
	6. Unexplained impaired eating or drinking (excluding appetite); unable to perform the actions to feed oneself.	Y												2
	7. Unexplained difficulty with mobility or movement.	N												0	13
Expert 5	1. Altered level of awareness to the environment in any way different than being normally awake.	Y												3
	2. Reduced attentiveness; inability to focus on you during the interaction.	Y												4
	3. Fluctuation in awareness and attentiveness, such as drifting in and out during an interaction or through the day.	Y												3
	4. Disordered thinking; the response (whether verbal or action) is unrelated to the question or request.	N												0
	5. Disorganized behavior; purposeless, irrational, under-responsive or over-responsive to requests.	Y												2
	6. Unexplained impaired eating or drinking (excluding appetite); unable to perform the actions to feed oneself.	Y												2
	7. Unexplained difficulty with mobility or movement.	N												0	14
ChatGPT-3.5 Trial 1 (structured vignette)	1. Altered level of awareness to the environment in any way different than being normally awake.	Y												3
	2. Reduced attentiveness; inability to focus on you during the interaction.	Y												4
	3. Fluctuation in awareness and attentiveness, such as drifting in and out during an interaction or through the day.	Y												3
	4. Disordered thinking; the response (whether verbal or action) is unrelated to the question or request.	Y												3
	5. Disorganized behavior; purposeless, irrational, under-responsive or over-responsive to requests.													NA		No info provided by ChatGPT in this trial
	6. Unexplained impaired eating or drinking (excluding appetite); unable to perform the actions to feed oneself.	Y												2
	7. Unexplained difficulty with mobility or movement.													NA	15	"NA" was the score assigned by ChatGPT in this trial
ChatGPT-3.5 Trial 2 (structured vignette)*	1. Altered level of awareness to the environment in any way different than being normally awake.	(Y)												3		(Y): ChatGPT provided a score for the positive item but did not provide a Yes response in this trial. ChatGPT did not score the rest of the items
No sentence # provided in this trial	2. Reduced attentiveness; inability to focus on you during the interaction.	(Y)												4
	3. Fluctuation in awareness and attentiveness, such as drifting in and out during an interaction or through the day.															No info provided by ChatGPT in this trial
	4. Disordered thinking; the response (whether verbal or action) is unrelated to the question or request.	(Y)												3
	5. Disorganized behavior; purposeless, irrational, under-responsive or over-responsive to requests.
	6. Unexplained impaired eating or drinking (excluding appetite); unable to perform the actions to feed oneself.	(Y)												2
	7. Unexplained difficulty with mobility or movement.														12
ChatGPT-3.5 Trial 3 (structured vignette)	1. Altered level of awareness to the environment in any way different than being normally awake.	Y												3
	2. Reduced attentiveness; inability to focus on you during the interaction.	Y												4
	3. Fluctuation in awareness and attentiveness, such as drifting in and out during an interaction or through the day.	Y												3
	4. Disordered thinking; the response (whether verbal or action) is unrelated to the question or request.	Y												3
	5. Disorganized behavior; purposeless, irrational, under-responsive or over-responsive to requests.	NA														No info provided by ChatGPT in this trial
	6. Unexplained impaired eating or drinking (excluding appetite); unable to perform the actions to feed oneself.	Y												2
	7. Unexplained difficulty with mobility or movement.	NA													15	ChatGPT answered "NA" instead of "No" for negative items in this trial
ChatGPT-3.5 Trial 4 (structured vignette)	1. Altered level of awareness to the environment in any way different than being normally awake.	Y												3
	2. Reduced attentiveness; inability to focus on you during the interaction.	Y												4
	3. Fluctuation in awareness and attentiveness, such as drifting in and out during an interaction or through the day.	Y												3
	4. Disordered thinking; the response (whether verbal or action) is unrelated to the question or request.	Y												3
	5. Disorganized behavior; purposeless, irrational, under-responsive or over-responsive to requests.	NA												0		ChatGPT answered "NA" instead of "No" for negative items in this trial
	6. Unexplained impaired eating or drinking (excluding appetite); unable to perform the actions to feed oneself.	Y												2
	7. Unexplained difficulty with mobility or movement.	NA												0	15
ChatGPT-3.5 Trial 5 (structured vignette)	1. Altered level of awareness to the environment in any way different than being normally awake.	(Y)												3		(Y)/(N): ChatGPT scored the item but did not provide a Yes/No response in this trial.
	2. Reduced attentiveness; inability to focus on you during the interaction.	(Y)												4
	3. Fluctuation in awareness and attentiveness, such as drifting in and out during an interaction or through the day.	(N)												0
	4. Disordered thinking; the response (whether verbal or action) is unrelated to the question or request.	(Y)												3
	5. Disorganized behavior; purposeless, irrational, under-responsive or over-responsive to requests.	(N)												0
	6. Unexplained impaired eating or drinking (excluding appetite); unable to perform the actions to feed oneself.	(Y)												2
	7. Unexplained difficulty with mobility or movement.	(N)												0	12
ChatGPT-4 Trial 1 (structured vignette)	1. Altered level of awareness to the environment in any way different than being normally awake.	(Y)												3		(Y)/(N): ChatGPT scored the item but did not provide a Yes/No response in this trial.
	2. Reduced attentiveness; inability to focus on you during the interaction.	(Y)												4
	3. Fluctuation in awareness and attentiveness, such as drifting in and out during an interaction or through the day.	(Y)												3
	4. Disordered thinking; the response (whether verbal or action) is unrelated to the question or request.	(Y)												3
	5. Disorganized behavior; purposeless, irrational, under-responsive or over-responsive to requests.	(N)												0
	6. Unexplained impaired eating or drinking (excluding appetite); unable to perform the actions to feed oneself.	(Y)												2
	7. Unexplained difficulty with mobility or movement.	(N)												0	15
ChatGPT-4 Trial 2 (structured vignette)	1. Altered level of awareness to the environment in any way different than being normally awake.	(Y)												3		(Y)/(N): ChatGPT scored the item but did not provide a Yes/No response in this trial.
	2. Reduced attentiveness; inability to focus on you during the interaction.	(Y)												4
	3. Fluctuation in awareness and attentiveness, such as drifting in and out during an interaction or through the day.	(Y)												3
	4. Disordered thinking; the response (whether verbal or action) is unrelated to the question or request.	(Y)												3
	5. Disorganized behavior; purposeless, irrational, under-responsive or over-responsive to requests.	(N)												0
	6. Unexplained impaired eating or drinking (excluding appetite); unable to perform the actions to feed oneself.	(Y)												2
	7. Unexplained difficulty with mobility or movement.	(N)												0	15
ChatGPT-4 Trial 3 (structured vignette)	1. Altered level of awareness to the environment in any way different than being normally awake.	(Y)												3		(Y)/(N): ChatGPT scored the item but did not provide a Yes/No response in this trial.
	2. Reduced attentiveness; inability to focus on you during the interaction.	(Y)												4
	3. Fluctuation in awareness and attentiveness, such as drifting in and out during an interaction or through the day.	(Y)												3
	4. Disordered thinking; the response (whether verbal or action) is unrelated to the question or request.	(Y)												3
	5. Disorganized behavior; purposeless, irrational, under-responsive or over-responsive to requests.	(N)												0
	6. Unexplained impaired eating or drinking (excluding appetite); unable to perform the actions to feed oneself.	(Y)												2
	7. Unexplained difficulty with mobility or movement.	(N)												0	15
ChatGPT-4 Trial 4 (structured vignette)	1. Altered level of awareness to the environment in any way different than being normally awake.	(Y)												3		(Y)/(N): ChatGPT scored the item but did not provide a Yes/No response in this trial.
	2. Reduced attentiveness; inability to focus on you during the interaction.	(Y)												4
	3. Fluctuation in awareness and attentiveness, such as drifting in and out during an interaction or through the day.	(Y)												3
	4. Disordered thinking; the response (whether verbal or action) is unrelated to the question or request.	(Y)												3
	5. Disorganized behavior; purposeless, irrational, under-responsive or over-responsive to requests.	(N)												0
	6. Unexplained impaired eating or drinking (excluding appetite); unable to perform the actions to feed oneself.	(Y)												2
	7. Unexplained difficulty with mobility or movement.	(N)												0	15
ChatGPT-4 Trial 5 (structured vignette)	1. Altered level of awareness to the environment in any way different than being normally awake.	(Y)												3		(Y)/(N): ChatGPT scored the item but did not provide a Yes/No response in this trial.
	2. Reduced attentiveness; inability to focus on you during the interaction.	(Y)												4
	3. Fluctuation in awareness and attentiveness, such as drifting in and out during an interaction or through the day.	(Y)												3
	4. Disordered thinking; the response (whether verbal or action) is unrelated to the question or request.	(Y)												3
	5. Disorganized behavior; purposeless, irrational, under-responsive or over-responsive to requests.	(N)												0
	6. Unexplained impaired eating or drinking (excluding appetite); unable to perform the actions to feed oneself.	(Y)												2
	7. Unexplained difficulty with mobility or movement.	(N)												0	15
